# Supplementary material for: Nicotinamide promotes pancreatic differentiation through the dual inhibition of CK1 and ROCK kinases in human embryonic stem cells
Source: Stem Cell Res Ther. 2021 Jun 25;12:362. doi: 10.1186/s13287-021-02426-2 (PMC8235863; doi:10.1186/s13287-021-02426-2)
Supplement: Supplementary file 2 — Additional file 2. Primers used in RT-qPCR analysis. [file 13287_2021_2426_MOESM2_ESM.xlsx]

## Sheet: Sheet1
mRNA Transcript	Forward primer	Reverse primer
NKX6.1	GGACTGCCACGCTTTAGCA	TGGGTCTCGTGTGTTTTCTCT
PDX1	ATCTCCCCATACGAAGTGCC	CGTGAGCTTTGGTGGATTTCAT
PTF1A	TTCACCGACCAGTCTTCACG	GTGGCTAAGGAACTCCACCT
SOX9	AGCGAACGCACATCAAGAC	CTGTAGGCGATCTGTTGGGG
NEUROD1	CTTGCACAGGGAGTCACCAG	GCCGTCCAGTCCCATATTCC
NGN3	CCCTCTACTCCCCAGTCTCC	CCTTACCCTTAGCACCCACA
