# Supplementary material for: Nicotinamide promotes pancreatic differentiation through the dual inhibition of CK1 and ROCK kinases in human embryonic stem cells
Source: Stem Cell Res Ther. 2021 Jun 25;12:362. doi: 10.1186/s13287-021-02426-2 (PMC8235863; doi:10.1186/s13287-021-02426-2)
Supplement: Supplementary file 3 — Additional file 3. Antibodies used in flow cytometry, immunostaining or Western Blot analysis. [file 13287_2021_2426_MOESM3_ESM.xlsx]

## Sheet: Sheet1
Antibodies	Source	Identifier
Anti-phospho-Myosin Light Chain 2 (Ser19) (used at 1:500)	Cell signalling	Cat.# 3671
Anti-Myosin (Light Chains) (used at 1:1000)	Sigma	Cat.# M4401
Anti-phospho-MYPT1 (Thr696) Antibody (used at 1:500)	Millipore	Cat.# ABS45
Anti-MYPT1 Antibody (used at 1:1000)	Millipore	Cat.# 07-672
Anti-phospho-β-Catenin (Ser45) (used at 1:500)	Cell signalling	Cat.# 9564S
Anti-Pdx1 (D59H3) XP® Rabbit mAb (used at 1:1000)	Cell signalling	Cat.# 5679S
Alexa Fluor® 647 Mouse anti-Nkx6.1 (used at 1:20)	BD Pharmingen	Cat.# 563338
CK1 antibody (used at 1:1000)	Cell signalling	Cat.# 2655s
Anti CK1 delta antibody (used at 1:1000)	Abcam	Cat.# ab85320
Anti-CK1 epsilon antibody (used at 1:1000)	Abcam	Cat.# ab115293
GAPDH Antibody (6C5) (used at 1:1000)	Santa Cruz	Cat.# sc-32233
