# Supplementary material for: Nicotinamide promotes pancreatic differentiation through the dual inhibition of CK1 and ROCK kinases in human embryonic stem cells
Source: Stem Cell Res Ther. 2021 Jun 25;12:362. doi: 10.1186/s13287-021-02426-2 (PMC8235863; doi:10.1186/s13287-021-02426-2)
Supplement: Supplementary file 4 — Additional file 4. Chemicals or recombinant proteins used in hESC differentiation. [file 13287_2021_2426_MOESM4_ESM.xlsx]

## Sheet: Sheet1
Chemicals and recombinant proteins	Source	Identifier
Penicillin/streptomycin	ThermoFisher	Cat.# 15140122
Transferrin	Sigma	Cat.# T0665
Ascorbic acid	Sigma	Cat.# A8960
Insulin	Sigma	Cat.# I9278
Recombinant human TGFβ	R&D	Cat.# 240-B-001MG/CF
Recombinant human Activin A	R&D	Cat.# 338-AC-050/CF
Recombinant human Noggin	R&D	Cat.# 6057-NG-100
Recombinant Human KGF (FGF-7)	Peprotech	Cat.# 100-19
TTNPB	Sigma	Cat.# T3757
Cyclopamine-KAAD	Cayman	Cat.# 20943
α-Amyloid Precursor Protein Modulator (TPB)	Merck millipore	Cat.# 565740
Nicotinamide	Sigma	Cat.# N0636
Y-27632	Selleck	Cat.# S1049
D4476	Selleck	Cat.# S7642
LH 846	Tocris	Cat.# 4896
PF 4800567 hydrochloride	Tocris	Cat.# 4281
CHIR-99021 (CT99021) HCl	Selleck	Cat.# S2924
IWP-2	Selleck	Cat.# S7085
EX 527 (Selisistat)	Selleck	Cat.# S1541
ABT-888	Selleck	Cat.# S1004
B-27™ Supplement, minus insulin	ThermoFisher	Cat.# A1895602
GlutaMAX™ Supplement	ThermoFisher	Cat.# 35050061
